# Supplementary material for: Association between SARS-CoV-2 Seroprevalence in Nursing Home Staff and Resident COVID-19 Cases and Mortality: A Cross-Sectional Study
Source: Viruses. 2021 Dec 28;14(1):43. doi: 10.3390/v14010043 (PMC8779720; doi:10.3390/v14010043)
Supplement: Supplementary file 1 [file viruses-14-00043-s001.zip]

Archive with 1 entries (1 files):
- viruses-1452003-supplementary.pdf
